# Supplementary material for: Combined assay of Circulating Tumor DNA and Protein Biomarkers for early noninvasive detection and prognosis of Non-Small Cell Lung Cancer
Source: J Cancer. 2021 Jan 1;12(4):1258–69. doi: 10.7150/jca.49647 (PMC7797658; doi:10.7150/jca.49647)
Supplement: Supplementary file 2 — Supplementary tables. [file jcav12p1258s2.xlsx]

## Sheet: Table S1
Table S1. EGFR/KRAS panel
ID	Gene	Exon	Sequencing Primer		Amplicon
			Forward	Reverse	Start	End
1	EGFR	Exon18	TGAGGGCTGAGGTGACCCTT	CAGCCCAGAGGCCTGTGCCA	chr7:55,173,896	chr7:55,174,053
		Exon19	AACATCCACCCAGATCACT	ACAGCAAAGCAGAAACTCAC	chr7:55,174,660	chr7:55,174,820
		Exon20	GCCACACTGACGTGCC	TTGAGCAGGTACTGGGAG	chr7:55,181,278	chr7:55,181,438
		Exon21	GCAGGGTCTTCTCTGTTTC	CTGACCTAAAGCCACCTCC	chr7:55,191,717	chr7:55,191,878
2	KRAS	Exon2	TATGCATATTAAAACAAGA	ACATGTTCTAATATAGTCAC	chr12:25,245,269	chr12:25,245,418
		Exon3	AAATACACAAAGAAAGCCCTC	TTTTGAAGTAAAAGGTGCACT	chr12:25,227,299	chr12:25,227,445
*Coordinates refer to the human reference genome hg38 release (Genome Reference Consortium GRCh38, 2013).

## Sheet: Table S2
Table S2. Multi-Gene panel
ID	Gene	Exon	Direction	Amplification Primer	Sequencing Primer	Amplicon
						Start	End
1	STK11	Exon1	F	CATCGACTCCACCGAGGTCAT	CGACTCCACCGAGGT	chr19:1,207,018	chr19:1,207,164
			R	CGTTGGGGATCCTTCGCAAC	TGGGGATCCTTCGCA
		Exon4	F	TGTGCTGCCCGCAGGTACTTCTG	CAGCTGATTGACGGC	chr19:1,220,398	chr19:1,220,504
			R	AACGGGTGCAGTGCCTGTGGCGGT	TAGCACGTGCCTACC
		Exon6	F	CCCTTCGAAGGGGACAACATCTA	CCTTCGAAGGGGACAA	chr19:1,221,261	chr19:1,221,375
			R	TTTCTGCACAAAAGCCCCGCCT	ACAAAAGCCCCGCCT
		Exon8	F	GCGTTTGCAGCTGGTTCCG	GCAGCTGGTTCCGGAA	chr19:1,222,997	chr19:1,223,125
			R	GAGTGTAGATGATGTCATCCTCGATGT	GTCATCCTCGATGTCG
2	PDGFRA	Exon18	F	TGCAGTGTGTCCACCGTGATCT	TGCAGTGTGTCCACC	chr4:54,285,859	chr4:54,285,966
			R	TGAGGACGTACACTGCCTTTCGA	AGGGAAGTGAGGACG
		Exon12	F	TCTGGTGCACTGGGACTTTGGTAA	GGTGCACTGGGACTT	chr4:54,274,804	chr4:54,274,902
			R	AGCTGCATCGGGTCCACATAAATA	TGCATCGGGTCCACA
3	CDKN2A	Exon3	F	CCTGGCTCTGACCATTCTGTTCT	TCTCTGGCAGGTCATG	chr9:21,971,098	chr9:21,971,202
			R	ACCACCAGCGTGTCCAGGAA	TGTCCAGGAAGCCCTC
4	ALK	Exon23	F	TAACTTTGTATCCTGTTCCTCCCAGT	CCTGTTCCTCCCAGT	chr2:29,220,825	chr2:29,220,894
			R	CAATGCAGCGAACAATGTTCTGGT	GCAGCGAACAATGTTC
		Exon25	F	GGAAATGCATTTCCTTTCTTCCCAGAGAC	CCAGAGACATTGCTGC	chr2:29,209,786	chr2:29,209,866
			R	TTCTTGAGGGGCTGAGGTGGAAGA	GGCAGTCTTTACTCAC
5	CTNNB1	Exon3	F	GGACATGGCCATGGAACCAGACAG	GACATGGCCATGGAAC	chr3:41,224,566	chr3:41,224,675
			R	GGACTTGGGAGGTATCCACATCCT	GACTTGGGAGGTATCC
6	RET	Exon11	F	CTGGAGAGCCATGAGGCAGAG	AGGCAGAGCATACGC	chr10:43,114,417	chr10:43,114,516
			R	GAAGGAGAAGAGGACAGCGGC	AAGAGGACAGCGGCT
7	PTEN	Exon5	F	GTGAAGATCTTGACCAATGGCTAAGTG	GATCTTGACCAATGGC	chr10:87,933,100	chr10:87,933,223
			R	TGTCTCTGGTCCTTACTTCCCCA	GGTCCTTACTTCCCCA
8	NRAS	Exon2	F	CTTTAAAGTACTGTAGATGTGGCTCGC	TGTAGATGTGGCTCGC	chr1:114,716,107	chr1:114,716,208
			R	GGTTCTGGATTAGCTGGATTGTCAG	CTGGATTAGCTGGATT
9	TP53	Exon5	F	AGATGTTTTGCCAACTGGCCAAG	TGCCAACTGGCCAAG	chr17:7,675,065	chr17:7,675,187
			R	AGCTGCTCACCATCGCTATCTG	AGCTGCTCACCATCG
		Exon6	F	TAGGTCTGGCCCCTCCTCAG	GTCTGGCCCCTCCTCA	chr17:7,674,850	chr17:7,674,954
			R	CTCCCAGAGACCCCAGTTGC	CAGAGACCCCAGTTGC
		Exon7	F	CCTCATCTTGGGCCTGTGTTATCT	CTCATCTTGGGCCTGT	chr17:7,674,184	chr17:7,674,295
			R	TGGCAAGTGGCTCCTGACCTG	AGTGGCTCCTGACCT
		Exon8	F	TGGTAATCTACTGGGACGGAACA	CTACTGGGACGGAACA	chr17:7,673,720	chr17:7,673,814
			R	TTACCTCGCTTAGTGCTCCCTGG	CCTCGCTTAGTGCTCC
10	BRAF	Exon15	F	ACTCTTCATAATGCTTGCTCTGATAGGA	TGCTTGCTCTGATAGG	chr7:140,753,297	chr7:140,753,433
			R	ACCATCCACAAAATGGATCCAGAC	CCATCCACAAAATGG
11	PIK3CA	Exon21	F	TGCATACATTCGAAAGACCCTAGC	CGAAAGACCCTAGCCT	chr3:179,234,240	chr3:179,234,385
			R	AGTGTGGAATCCAGAGTGAGCT	GGAATCCAGAGTGAGC
*Coordinates refer to the human reference genome hg38 release (Genome Reference Consortium GRCh38, 2013).

## Sheet: Table S3
Table S3. Sequence of wild and mutated fragment
Type	Sequence
Wild fragment	TCCTGACTTCTGGAATCTTTGAGACCAAGTTCCAGGTGGACAAAGTCAACTTCCACATGTTTGACGTGGGTGGCCAGCGCGATGAACGCCGCAAGTGGATCCAGTGCTTCAACG
Mutated fragment	TTCTGACTTCTGGAATCTTTGAGACCAAGTTCCAGGTGGACAAAGTCAACTTCCACATGTTTGACGTGGGTGGCCAGTGCGATGAACGACGCAAGTGGATCCAGTGCTTCAACG

## Sheet: Table S4
Table S4. EGFR/KRAS mutation in ctDNA and tDNA, repectively
Sample	Gender	Age	Type	AJCC Stage	Gene	Mutation identified in ctDNA	Mutation identified in tDNA
1	Male	54	SCC	IIB	EGFR	G719C	G719C
3	Male	54	AC	IB	EGFR	E746_A750del	E746_A750del
5	Male	64	AC	IB	EGFR	L858R	L858R
6	Male	66	AC	IV	KRAS	G13C	G13C
8	Male	73	SCC	IB	EGFR	E746_A750del	E746_A750del
8	Male	73	SCC	IB	EGFR	I744I	I744I
12	Male	62	SCC	IIIA	EGFR	L858R	L858R
14	Male	59	AC	IIIA	EGFR	E746_A750del	E746_A750del
17	Male	52	AC	IB	EGFR	E746_A750del	E746_A750del
17	Male	52	AC	IB	EGFR	L858R	L858R
26	FeMale	55	AC	IB	EGFR	L858R	L858R
30	Male	63	AC	IIIA	EGFR	L858R	L858R
34	Male	59	SCC	IB	EGFR	E746_A750del	E746_A750del
34	Male	59	SCC	IB	EGFR	I744I	I744I
37	FeMale	51	AC	IB	EGFR	L858R	L858R
38	FeMale	46	AC	IB	EGFR	V769L
39	FeMale	64	AC		EGFR	L858R	L858R
41	Male	59	SCC	IB	KRAS	G12C	G12C
43	Male	74	SCC	IIB	EGFR	S768I	S768I
45	Male	69	AC	IA	EGFR	E746_A751del	E746_A751del
46	Male	53	SCC	IIIA	EGFR	P848L	P848L
51	FeMale	64	AC	IIIA	EGFR	L858R	L858R
54	Male	71	AC	IIB	KRAS	G12C	G12C
55	Male	59	other	IIIB	EGFR	V769L	V769L
58	FeMale	64	SCC	IIIA	EGFR	E746_A750del	E746_A750del
60	Male	53	SCC	IB	EGFR	L858R	L858R
62	FeMale	70	AC	IB	KRAS	G13D	G13D
63	Male	57	AC	IB	KRAS	G12C	G12C
64	FeMale	61	AC	IB	EGFR	V774M	V774M
66	Male	57	SCC	IIB	EGFR	E746_A750del	E746_A750del
66	Male	57	SCC	IIB	EGFR	I744I	I744I
68	Male	45	AC	IB	EGFR	L858R	L858R
71	Male	54	SCC	IIB	KRAS	G12C	G12C
72	Male	54	AC	IIIA	EGFR	E746_A750del	E746_A750del
72	Male	54	AC	IIIA	EGFR	I744I	I744I
72	Male	54	AC	IIIA	EGFR	V774M	V774M
73	Male	72	AC	IB	EGFR	L858R	L858R
75	Male	60	SCC	IIB	EGFR	L858R	L858R
76	Male	67	AC	IIIB	EGFR	E746_A750del	E746_A750del
77	Male	57	AC	IV	EGFR	L858R	L858R
81	Male	75	AC	IB	EGFR	E747_A750delinP	E747_A750delinP
83	Male	58	AC	IB	EGFR	L858R	L858R
84	Male	62	SCC	IB	EGFR	L858R	L858R
86	Male	65	SCC	IB	EGFR	L858R	L858R
87	FeMale	69	AC	IB	EGFR	E746_A750del	E746_A750del
87	FeMale	69	AC	IB	EGFR	L858R	L858R
88	FeMale	49	AC	IB	EGFR	L858R	L858R
90	Male	49	SCC	IB	EGFR	L858R	L858R
92	FeMale	71	AC	IB	KRAS	G13D	G13D
95	Male	64	other	IIIB	EGFR	T790M
96	Male	58	AC	IB	KRAS	G13C	G13C
98	FeMale	60	AC	IB	EGFR	L858R	L858R
100	Male	70	other	IIB	KRAS	G13D	G13D
101	FeMale	43	AC	IIIA	EGFR	E746_A750del	E746_A750del
101	FeMale	43	AC	IIIA	EGFR	L858R	L858R
102	FeMale	62	AC		EGFR	S768I	S768I
104	FeMale	69	AC	IB	EGFR	L858R	L858R
105	Male	52	SCC	IIIA	EGFR	L858R	L858R
106	Male	54	SCC	IIIA	KRAS	G12D	G12D
108	FeMale	64	AC	IIIA	EGFR	E746_A750del	E746_A750del
108	FeMale	64	AC	IIIA	EGFR	L858R	L858R
109	Male	58	SCC	IB	EGFR	L858R
110	FeMale	71	AC	IB	EGFR	E746_A750del	E746_A750del
110	FeMale	71	AC	IB	EGFR	L858R	L858R
112	Male	67	other		EGFR	G719A	G719A
115	FeMale	58	AC	IIIA	EGFR	E746_A750del	E746_A750del
115	FeMale	58	AC	IIIA	EGFR	V774M	V774M
116	FeMale	71	AC	IIIA	EGFR	L858R	L858R
117	Male	62	other	IIIB	EGFR	E746_A750del	E746_A750del
117	Male	62	other	IIIB	EGFR	G719A	G719A
117	Male	62	other	IIIB	EGFR	L858R
118	FeMale	43	AC	IIIA	EGFR	L858R	L858R
119	Male	66	AC	IIA	EGFR	S768I
120	Male	39	AC	IIIA	EGFR	E746_A750del	E746_A750del
120	Male	39	AC	IIIA	KRAS	G12V	G12V
122	FeMale	55	AC	IB	EGFR	G719C	G719C
122	FeMale	55	AC	IB	EGFR	L858R	L858R
123	Male	52	AC	IV	EGFR	L747_P753delinsS	L747_P753delinsS
123	Male	52	AC	IV	EGFR	L858R	L858R
124	Male	70	AC	IB	EGFR	E746_A750del	E746_A750del
125	FeMale	58	other	IB	KRAS	G12A	G12A
126	Male	70	other	IIA	EGFR	E746_A751del	E746_A751del
126	Male	70	other	IIA	EGFR	L858R	L858R
127	Male	65	SCC	IV	KRAS	G12V	G12V
128	Male	79	other	IB	EGFR	E746_A750del	E746_A750del
128	Male	79	other	IB	EGFR	L858R	L858R
130	Male	67	AC		EGFR	E746_A750del	E746_A750del
130	Male	67	AC		EGFR	L858R	L858R
133	Male	61	SCC	IIB	KRAS	G12A	G12A
134	FeMale	68	AC	IB	EGFR	E746_A751del	E746_A751del
134	FeMale	68	AC	IB	EGFR	L858R	L858R
136	FeMale	55	other	IB	EGFR	G719A	G719A
137	Male	70	AC		KRAS	G12D
138	FeMale	56	AC	IB	EGFR	E746_A750del	E746_A750del
138	FeMale	56	AC	IB	EGFR	L858R	L858R
139	Male	64	SCC	IB	EGFR	L858R	L858R
142	Male	60	SCC	IIB	EGFR	L861Q	L861Q
143	Male	72	SCC	IIB	EGFR	E746_A750del	E746_A750del
144	Male	51	SCC	IIB	EGFR	E746_A750del	E746_A750del
144	Male	51	SCC	IIB	EGFR	G719C	G719C
146	Male	67	SCC		EGFR	E746_A750del	E746_A750del
147	Male	68	SCC	IB	KRAS	G12D	G12D
148	Male	64	SCC	IIIA	EGFR	L747_P753delinsS	L747_P753delinsS
148	Male	64	SCC	IIIA	EGFR	S768I	S768I
149	Male	59	SCC	IIB	KRAS	G12D	G12D
150	Male	58	SCC	IIB	EGFR	E747_A750delinP	E747_A750delinP

## Sheet: Table S5
Table S5. Serum level of protein biomarkers
Sample	CEA (ng/mL)	CYFRA21-1 (ng/mL)	SCC (ng/mL)	Sample	CEA (ng/mL)	CYFRA21-1 (ng/mL)	SCC (ng/mL)
1	4.78	33.25	0.41	72	30.57	1.53	0.75
2	1.37	22.76	2.62	73	1.44	2.04	0.33
3	1.69	0.90	0.87	75	1.82	8.62	1.05
4	2.69	1.46	1.00	78	0.83	2.09	0.26
5	1.42	1.69	1.48	81	2.24	1.19	1.47
6	3.31	1.43	0.67	83	1.28	2.20	0.54
7	0.52	1.18	0.15	84	5.37	1.78	1.03
8	4.93	5.27	1.51	85	28.93	2.12	0.38
9	3.61	11.56	2.89	86	1.11	2.00	1.27
10	59.57	7.75	1.06	87	4.30	0.38	1.24
13	2.71	8.22	0.42	88	1.33	0.42	2.97
14	5.87	4.1	2.78	90	5.20	2.92	1.64
15	2.42	1.07	0.07	92	4.68	0.58	1.74
17	1	1.01	0.08	93	2.74	4.38	2.14
18	8.34	NA	2.6	94	0.90	0.80	2.07
19	3.58	0.65	1.59	95	3.52	1.13	1.88
20	2.03	10.74	2.52	96	11.77	1.16	2.03
21	2.46	21.53	2.06	99	1.19	3.39	1.38
23	0.56	2.88	1.77	100	1.85	0.47	2.02
24	0.96	2.01	1.93	101	7.19	1.41	1.12
25	1.15	3.68	0.20	102	2.25	2.15	3.67
27	3.85	2.26	0.12	103	4.37	1.83	1.05
28	4.03	NA	1.33	104	35.85	2.02	1.48
29	2.41	2.21	2.52	106	4.94	2.63	1.68
30	6.04	8.24	1.44	107	0.74	3.04	1.66
31	14.76	29.15	2.96	108	4.94	2.63	1.68
32	2.81	6.51	1.94	109	1.13	4.95	2.58
33	0.86	11.76	0.89	111	0.38	9.95	1.25
35	1.19	1.79	1.14	115	0.58	0.37	1.28
36	1.41	4.38	0.35	117	1.57	0.32	1.49
37	1.41	1.26	0.46	120	0.72	1.89	1.17
38	1.25	1.31	0.96	C1	0.6	0.49	0.22
39	4.18	0.92	0.86	C2	0.87	0.71	0.85
40	1.76	2.43	1.23	C3	1.15	1.54	0.51
42	3.55	1.60	0.44	C4	1.62	0.85	0.5
43	4.78	5.81	0.97	C5	0.52	0.9	0.61
45	3.62	2.58	0.71	C6	1.85	1.13	0.17
48	1.64	3.7	0.50	C7	1.44	0.36	0.82
49	28.53	2.09	0.79	C8	2.02	1.05	0.38
50	3.07	1.76	0.51	C9	0.63	0.41	0.43
51	3.16	0.87	0.29	C10	0.75	0.94	1.26
52	3.09	1.23	0.21	C11	1.44	1.12	0.64
53	2.00	7.11	2.74	C12	1.51	0.91	1.03
54	1.67	0.51	0.48	C13	2.96	0.4	0.65
55	3.25	5.18	0.22	C14	1.59	0.83	0.58
57	2.43	11.18	1.04	C15	1.13	0.57	0.53
58	9.62	3.04	0.57	C16	1.59	0.56	1.44
59	1.43	5.65	0.49	C17	1.2	0.81	1.3
60	4.55	2.37	2.43	C18	2.1	0.66	0.4
62	5.20	2.35	1.25	C19	1.85	0.99	0.2
63	1.10	1.40	2.23	C20	1.41	0.84	0.26
64	0.72	2.14	0.50	C21	0.98	0.66	0.13
65	0.52	0.96	0.36	C22	1.95	2.3	0.54
66	2.23	18.86	1.05	C23	1.85	1.02	0.17
68	5.07	6.81	1.18	C24	0.76	0.6	0.67
70	4.04	2.55	0.33	C25	0.79	0.58	0.41

## Sheet: Table S6
Table S6. Comparison of twice tDNA sequencing
Sample	Gene	Loci	cDNA mutation	Amino acid mutation	Mutation Type	VAF of tDNA1	VAF of tDNA2
31	ALK	chr2:29,220,883	c.3516-48C>A		INTRON	0.491	0.425
31	TP53	chr17:7,674,921	c.610G>T	p.E204*	NONSENSE	0.423	0.288
37	PDGFRA	chr4:54,285,873	c.2472C>T	p.V824=	SYNONYMOUS	N/A	0.379
38					WILD
43	TP53	chr17:7,674,199	c.764T>G	p.I255S	MISSENSE	N/A	0.015
43	TP53	chr17:7,674,220	c.743G>A	p.R248Q	MISSENSE	N/A	0.233
46	TP53	chr17:7,674,197	c.766A>G	p.T256A	MISSENSE	0.362	0.401
46	TP53	chr17:7,674,199	c.764T>A	p.I255N	MISSENSE	0.362	0.378
49	ALK	chr2:29,220,883	c.3516-48C>A		INTRON	0.992	0.996
49	TP53	chr17:7,674,859	c.672G>A	p.E224=	SYNONYMOUS	0.24	0.16
50					WILD
59	TP53	chr17:7,675,143	c.469G>T	p.V157F	MISSENSE	0.375	0.17
61	STK11	chr19:1,223,126	c.1062C>G	p.F354L	MISSENSE	0.125	0.239
62	PDGFRA	chr4:54,285,873	c.2472C>T	p.V824=	SYNONYMOUS	N/A	0.423
63	PDGFRA	chr4:54,285,873	c.2472C>T	p.V824=	SYNONYMOUS	N/A	0.412
63	TP53	chr17:7,674,257	c.706T>A	p.Y236N	MISSENSE	0.097	0.127
66	PDGFRA	chr4:54,285,873	c.2472C>T	p.V824=	SYNONYMOUS	N/A	0.403
67	ALK	chr2:29,220,883	c.3516-48C>A		INTRON	0.615	0.464
69	TP53	chr17:7,674,229	c.734G>A	p.G245D	MISSENSE	N/A	0.71
71	STK11	chr19:1,223,126	c.1062C>G	p.F354L	MISSENSE	0.063	0.189
72	TP53	chr17:7,675,076	c.536A>G	p.H179R	MISSENSE	0.059	0.067
75	ALK	chr2:29,220,883	c.3516-48C>A		INTRON	0.501	0.464
76	PDGFRA	chr4:54,285,873	c.2472C>T	p.V824=	SYNONYMOUS	N/A	0.458
79	CDKN2A	chr9:21,971,112	c.247C>T	p.H83Y	MISSENSE	0.207	0.253
79	CDKN2A	chr9:21,971,113	c.246G>T	p.V82=	SYNONYMOUS	0.24	0.284
79	TP53	chr17:7,673,788	c.832C>T	p.P278S	MISSENSE	0.142	0.204
95	TP53	chr17:7,673,788	c.832C>T	p.P278S	MISSENSE	0.168	0.228
105	STK11	chr19:1,223,126	c.1062C>G	p.F354L	MISSENSE	0.061	0.147
105	TP53	chr17:7,674,292	c.673-2A>T		INTRON	0.322	0.246
113					WILD

## Sheet: Table S7
Table S7. Mutation status of ctDNA 1 day before surgery
Sample	Gene	Loci	cDNA mutation	Amino acid mutation	VAF	Mutation Type
1	PDGFRA	chr4:54,285,873	c.2472C>T	p.V824=	0.273	SYNONYMOUS
16	ALK	chr2:29,220,883	c.2472C>T	p.V824=	0.013	SYNONYMOUS
16	PDGFRA	chr4:54,285,873	c.2472C>T	p.V824=	0.352	SYNONYMOUS
16	TP53	chr17:7,673,743	c.877G>T	p.G293W	0.004	MISSENSE
16	TP53	chr17:7,674,197	c.766A>G	p.T256A	0.01	MISSENSE
16	TP53	chr17:7,674,199	c.764T>A	p.I255N	0.01	MISSENSE
31	STK11	chr19:1,221,282	c.804G>T	p.G268=	0.007	SYNONYMOUS
37						WILD
38	TP53	chr17:7,674,270	c.693C>T	p.T231=	0.005	SYNONYMOUS
42	TP53	chr17:7,674,869	c.662A>G	p.E221G	0.035	MISSENSE
43	NRAS	chr1:114,716,167	c.-7C>A		0.008	INTRON
43	STK11	chr19:1,223,103	c.1039G>A	p.A347T	0.027	MISSENSE
44						WILD
46						WILD
47	PDGFRA	chr4:54,285,873	c.2472C>T	p.V824=	0.555	SYNONYMOUS
47	RET	chr10:43,114,480	c.1881_1882insC		0.339	INSERTION
47	STK11	chr19:1,207,042	c.129C>A	p.A43=	0.034	SYNONYMOUS
47	STK11	chr19:1,223,103	c.1039G>A	p.A347T	0.041	MISSENSE
47	TP53	chr17:7,675,179	c.433C>A	p.L145M	0.005	MISSENSE
47	TP53	chr17:7,674,281	c.682G>T	p.D228Y	0.021	MISSENSE
49	ALK	chr2:29,220,835	c.3516C>A	p.S104R	0.03	MISSENSE
49	ALK	chr2:29,220,883	c.3516-48C>A		0.97	INTRON
49	STK11	chr19:1,207,040	c.127G>A	p.A43T	0.005	MISSENSE
49	TP53	chr17:7,674,229	c.734G>A	p.G245D	0.005	MISSENSE
49	TP53	chr17:7,675,178	c.434T>C	p.L145P	0.012	MISSENSE
49	TP53	chr17:7,674,873	c.658T>A	p.Y220N	0.022	MISSENSE
50	TP53	chr17:7,674,292	c.673-2A>T		0.184	INTRON
58						WILD
59	CTNNB1	chr3:41,224,613	c.101G>T	p.G34V	0.017	MISSENSE
59	TP53	chr17:7,675,103	c.509C>T	p.T170M	0.025	MISSENSE
61	BRAF	chr7:140,753,385	c.1750C>T	p.L584F	0.005	MISSENSE
61	PTEN	chr10:87,933,180	c.421C>T	p.H141Y	0.005	MISSENSE
61	PTEN	chr10:87,933,169	c.410C>T	p.A137V	0.006	MISSENSE
61	STK11	chr19:1,221,327	c.849T>C	p.S283=	0.008	SYNONYMOUS
61	STK11	chr19:1,207,129	c.216G>T	p.L72=	0.021	SYNONYMOUS
61	STK11	chr19:1,220,403	c.495G>T	p.E165D	0.008	MISSENSE
61	STK11	chr19:1,220,414	c.506G>T	p.S169I	0.013	MISSENSE
61	STK11	chr19:1,223,126	c.1062C>G	p.F354L	0.351	MISSENSE
61	STK11	chr19:1,223,118	c.1054G>T	p.D352Y	0.008	MISSENSE
61	TP53	chr17:7,675,099	c.513G>T	p.E171D	0.017	MISSENSE
62	ALK	chr2:29,209,799	c.3823C>T	p.R1275*	0.005	STOP GAIN
62	CDKN2A	chr9:21,971,151	c.208C>A	p.P70T	0.006	MISSENSE
62	PDGFRA	chr4:54,285,873	c.2472C>T	p.V824=	0.439	SYNONYMOUS
63	PDGFRA	chr4:54,285,873	c.2472C>T	p.V824=	0.457	SYNONYMOUS
66	PDGFRA	chr4:54,285,873	c.2472C>T	p.V824=	0.538	SYNONYMOUS
66	STK11	chr19:1,222,997	c.933G>T	p.K311N	0.032	MISSENSE
66	TP53	chr17:7,674,230	c.733G>T	p.G245C	0.016	MISSENSE
67	ALK	chr2:29,220,883	c.3516-48C>A		0.477	INTRON
67	PDGFRA	chr4:54,285,873	c.2472C>T	p.V824=	0.006	SYNONYMOUS
69	STK11	chr19:1,221,303	c.825G>T	p.P275=	0.005	SYNONYMOUS
69	STK11	chr19:1,221,363	c.862+23C>T		0.008	INTRON
71	PDGFRA	chr4:54,285,873	c.2472C>T	p.V824=	0.211	SYNONYMOUS
72						WILD
75	ALK	chr2:29,220,883	c.3516-48C>A		0.514	INTRON
75	PDGFRA	chr4:54,285,873	c.2472C>T	p.V824=	0.627	SYNONYMOUS
75	RET	chr10:43,114,475	c.1880-5C>A		0.017	INTRON
75	STK11	chr19:1,223,120	c.1056C>A	p.D352E	0.075	MISSENSE
75	TP53	chr17:7,674,229	c.734G>A	p.G245D	0.005	MISSENSE
75	TP53	chr17:7,675,110	c.502C>A	p.H168N	0.008	MISSENSE
75	TP53	chr17:7,673,784	c.836G>A	p.G279E	0.018	MISSENSE
76	ALK	chr2:29,220,883	c.3516-48C>A		0.012	INTRON
76	PDGFRA	chr4:54,285,873	c.2472C>T	p.V824=	0.401	SYNONYMOUS
79	PIK3CA	chr3:179,234,242	c.3085G>A	p.D1029N	0.006	MISSENSE
79	PIK3CA	chr3:179,234,249	c.3092C>A	p.T1031N	0.084	MISSENSE
79	PTEN	chr10:87,933,168	c.409G>A	p.A137T	0.005	MISSENSE
79	STK11	chr19:1,207,145	c.232A>G	p.K78E	0.012	MISSENSE
79	TP53	chr17:7,674,183	c.780C>T	p.S260=	0.008	SYNONYMOUS
79	TP53	chr17:7,674,229	c.734G>A	p.G245D	0.071	MISSENSE
95	CDKN2A	chr9:21,971,100	c.259C>A	p.R87=	0.005	SYNONYMOUS
95	PDGFRA	chr4:54,285,873	c.2472C>T	p.V824=	0.006	SYNONYMOUS
95	STK11	chr19:1,220,497	c.589G>T	p.V197L	0.006	MISSENSE
105	PDGFRA	chr4:54,285,873	c.2472C>T	p.V824=	0.399	SYNONYMOUS
131	ALK	chr2:29,220,836	c.3516-1G>A		0.01	INTRON
131	PIK3CA	chr3:179,234,296	c.3139C>T	p.H1047Y	0.01	MISSENSE
131	PIK3CA	chr3:179,234,293	c.3136G>T	p.A1046S	0.016	MISSENSE
131	STK11	chr19:1,223,105	c.1041G>T	p.A347=	0.017	SYNONYMOUS
131	STK11	chr19:1,207,037	c.124C>T	p.R42W	0.009	MISSENSE
131	STK11	chr19:1,207,159	c.246G>T	p.K82N	0.066	MISSENSE
131	TP53	chr17:7,674,862	c.669T>A	p.P223=	0.012	SYNONYMOUS

## Sheet: Table S8
Table S8. Mutation status of ctDNA 5 days after surgery
Sample	Gene	Loci	cDNA mutation	Amino acid mutation	VAF	Mutation Type
1	PDGFRA	chr4:54,285,873	c.2472C>T	p.V824=	0.102	SYNONYMOUS
16	PDGFRA	chr4:54,285,873	c.2472C>T	p.V824=	0.165	SYNONYMOUS
31						WILD
37						WILD
38						WILD
42						WILD
43						WILD
44						WILD
46						WILD
47	PDGFRA	chr4:54,285,873	c.2472C>T	p.V824=	0.394	SYNONYMOUS
49	ALK	chr2:29,220,883	c.3516-48C>A		0.992	INTRON
49						WILD
50	CDKN2A	chr9:21,971,121	c.238C>A	p.R80=	0.005	SYNONYMOUS
50						WILD
58						WILD
59						WILD
61	STK11	chr19:1,223,126	c.1062C>G	p.F354L	0.164	MISSENSE
62	CDKN2A	chr9:21,971,149	c.210C>A	p.P70=	0.01	SYNONYMOUS
62	CDKN2A	chr9:21,971,169	c.190C>A	p.L64M	0.006	MISSENSE
62	PDGFRA	chr4:54,285,873	c.2472C>T	p.V824=	0.465	SYNONYMOUS
63	PDGFRA	chr4:54,285,873	c.2472C>T	p.V824=	0.367	SYNONYMOUS
66	PDGFRA	chr4:54,285,873	c.2472C>T	p.V824=	0.431	SYNONYMOUS
67	ALK	chr2:29,220,883	c.3516-48C>A		0.456	INTRON
67						WILD
69						WILD
71	STK11	chr19:1,223,126	c.1062C>G	p.F354L	0.182	MISSENSE
71	PDGFRA	chr4:54,285,873	c.2472C>T	p.V824=	0.213	SYNONYMOUS
72						WILD
75	ALK	chr2:29,220,883	c.3516-48C>A		0.458	INTRON
75	PDGFRA	chr4:54,285,873	c.2472C>T	p.V824=	0.436	SYNONYMOUS
76	PDGFRA	chr4:54,285,873	c.2472C>T	p.V824=	0.457	SYNONYMOUS
76	STK11	chr19:1,221,362	c.862+22C>A		0.006	INTRON
79	PDGFRA	chr4:54,285,873	c.2472C>T	p.V824=	0.007	SYNONYMOUS
95						WILD
105						WILD
131						WILD
